# Supplementary material for: Construction of chiral crown ethers in robust covalent organic frameworks for electrochromatographic enantioseparation
Source: Natl Sci Rev. 2024 Jul 26;11(10):nwae256. doi: 10.1093/nsr/nwae256 (PMC11879391; doi:10.1093/nsr/nwae256)
Supplement: nwae256_Supplemental_Files [file nwae256_supplemental_files.zip]

Archive with 3 entries (3 files):
- CCOF_30.cif
- CCOF_31.cif
- SI-MS-2024-557-R3.pdf
