# Supplementary material for: Construction of chiral crown ethers in robust covalent organic frameworks for electrochromatographic enantioseparation
Source: Natl Sci Rev. 2024 Jul 26;11(10):nwae256. doi: 10.1093/nsr/nwae256 (PMC11879391; doi:10.1093/nsr/nwae256)
Supplement: nwae256_Supplemental_Files [file nwae256_supplemental_files.zip › CCOF_30.cif]

data_CCOF\30
_audit_creation_date              2024-03-19
_audit_creation_method            'Materials Studio'
_symmetry_space_group_name_H-M    'I41'
_symmetry_Int_Tables_number       80
_symmetry_cell_setting            tetragonal
loop_
_symmetry_equiv_pos_as_xyz
  x,y,z
  -x+1/2,-y+1/2,z+1/2
  -y,x+1/2,z+1/4
  y+1/2,-x,z+3/4
  x+1/2,y+1/2,z+1/2
  -x,-y,z
  -y+1/2,x,z+3/4
  y,-x+1/2,z+1/4
_cell_length_a                    60.4533
_cell_length_b                    60.4533
_cell_length_c                    9.3785
_cell_angle_alpha                 90.0000
_cell_angle_beta                  90.0000
_cell_angle_gamma                 90.0000
loop_
_atom_site_label
_atom_site_type_symbol
_atom_site_fract_x
_atom_site_fract_y
_atom_site_fract_z
_atom_site_U_iso_or_equiv
_atom_site_adp_type
_atom_site_occupancy
C1     C    -0.01571   0.55399   0.48826   0.00000  Uiso   1.00
C2     C     0.00544   0.54446   0.48384   0.00000  Uiso   1.00
C3     C     0.01007   0.52722   0.38943   0.00000  Uiso   1.00
C4     C    -0.00595   0.51943   0.29220   0.00000  Uiso   1.00
C5     C    -0.02743   0.52852   0.30171   0.00000  Uiso   1.00
C6     C    -0.03220   0.54545   0.39824   0.00000  Uiso   1.00
C7     C    -0.02037   0.57322   0.58275   0.00000  Uiso   1.00
C8     C    -0.03426   0.59027   0.53582   0.00000  Uiso   1.00
C9     C    -0.03815   0.60915   0.61930   0.00000  Uiso   1.00
C10    C    -0.02719   0.61130   0.75235   0.00000  Uiso   1.00
C11    C    -0.01398   0.59356   0.80484   0.00000  Uiso   1.00
C12    C    -0.01065   0.57486   0.71800   0.00000  Uiso   1.00
C13    C    -0.05350   0.62687   0.55888   0.00000  Uiso   1.00
C14    C    -0.07318   0.63168   0.65726   0.00000  Uiso   1.00
C15    C    -0.04104   0.64821   0.52433   0.00000  Uiso   1.00
C16    C    -0.01237   0.64371   0.86335   0.00000  Uiso   1.00
N17    N    -0.02934   0.63144   0.83269   0.00000  Uiso   1.00
C18    C    -0.01439   0.66202   0.96476   0.00000  Uiso   1.00
C19    C    -0.03263   0.67636   0.96300   0.00000  Uiso   1.00
C20    C    -0.03416   0.69348   1.06321   0.00000  Uiso   1.00
C21    C    -0.01787   0.69583   1.16899   0.00000  Uiso   1.00
C22    C     0.00042   0.68155   1.16880   0.00000  Uiso   1.00
C23    C     0.00214   0.66478   1.06760   0.00000  Uiso   1.00
C24    C    -0.01896   0.71368   1.27712   0.00000  Uiso   1.00
C25    C    -0.00064   0.72770   1.28806   0.00000  Uiso   1.00
C26    C     0.00087   0.74380   1.39438   0.00000  Uiso   1.00
C27    C    -0.01683   0.74670   1.48927   0.00000  Uiso   1.00
C28    C    -0.03562   0.73276   1.48165   0.00000  Uiso   1.00
C29    C    -0.03667   0.71602   1.37497   0.00000  Uiso   1.00
C30    C    -0.05502   0.70165   1.37306   0.00000  Uiso   1.00
C31    C    -0.07182   0.70362   1.47353   0.00000  Uiso   1.00
C32    C    -0.07106   0.72020   1.57587   0.00000  Uiso   1.00
C33    C    -0.05317   0.73479   1.58028   0.00000  Uiso   1.00
C34    C    -0.01500   0.76426   1.59862   0.00000  Uiso   1.00
C35    C    -0.02332   0.78578   1.57291   0.00000  Uiso   1.00
C36    C    -0.02063   0.80247   1.67810   0.00000  Uiso   1.00
C37    C    -0.00984   0.79728   1.80756   0.00000  Uiso   1.00
C38    C    -0.00187   0.77588   1.83102   0.00000  Uiso   1.00
C39    C    -0.00460   0.75914   1.72861   0.00000  Uiso   1.00
C40    C    -0.02831   0.82405   1.64918   0.00000  Uiso   1.00
C41    C    -0.03852   0.82898   1.52012   0.00000  Uiso   1.00
C42    C    -0.04188   0.81248   1.41922   0.00000  Uiso   1.00
C43    C    -0.03425   0.79105   1.44417   0.00000  Uiso   1.00
O44    O     0.00305   0.73723   1.74908   0.00000  Uiso   1.00
O45    O     0.01942   0.75792   1.40458   0.00000  Uiso   1.00
C46    C    -0.00648   0.81385   1.92100   0.00000  Uiso   1.00
C47    C     0.01485   0.82163   1.95109   0.00000  Uiso   1.00
C48    C     0.01804   0.83758   2.05690   0.00000  Uiso   1.00
C49    C    -0.00006   0.84563   2.13508   0.00000  Uiso   1.00
C50    C    -0.02133   0.83760   2.10602   0.00000  Uiso   1.00
C51    C    -0.02454   0.82174   1.99966   0.00000  Uiso   1.00
C52    C     0.00275   0.86308   2.24249   0.00000  Uiso   1.00
C53    C     0.01493   0.91622   2.28436   0.00000  Uiso   1.00
C54    C     0.02128   0.89484   2.33238   0.00000  Uiso   1.00
N55    N     0.01966   0.87631   2.23767   0.00000  Uiso   1.00
C56    C     0.02768   0.89156   2.47651   0.00000  Uiso   1.00
C57    C     0.02659   0.90945   2.57179   0.00000  Uiso   1.00
C58    C     0.01919   0.93020   2.52699   0.00000  Uiso   1.00
C59    C     0.01385   0.93358   2.38362   0.00000  Uiso   1.00
C60    C     0.01506   0.94783   2.63236   0.00000  Uiso   1.00
C61    C    -0.00578   0.95777   2.63833   0.00000  Uiso   1.00
C62    C    -0.01027   0.97387   2.74021   0.00000  Uiso   1.00
C63    C     0.00579   0.98058   2.84049   0.00000  Uiso   1.00
C64    C     0.02697   0.97069   2.83128   0.00000  Uiso   1.00
C65    C     0.03144   0.95439   2.72918   0.00000  Uiso   1.00
C66    C    -0.00363   0.59411   0.95398   0.00000  Uiso   1.00
C67    C     0.02169   0.59471   0.94572   0.00000  Uiso   1.00
C68    C    -0.01078   0.57427   1.04406   0.00000  Uiso   1.00
C69    C     0.00859   0.92126   2.12982   0.00000  Uiso   1.00
C70    C     0.03459   0.86883   2.53179   0.00000  Uiso   1.00
C71    C    -0.01249   0.90931   2.08188   0.00000  Uiso   1.00
C72    C     0.02751   0.91641   2.02632   0.00000  Uiso   1.00
C73    C     0.05755   0.86936   2.60099   0.00000  Uiso   1.00
C74    C     0.01762   0.85996   2.63868   0.00000  Uiso   1.00
C75    C     0.04096   0.74810   1.38893   0.00000  Uiso   1.00
C76    C     0.04534   0.73062   1.50352   0.00000  Uiso   1.00
O77    O     0.03709   0.70972   1.45889   0.00000  Uiso   1.00
C78    C     0.03620   0.69553   1.57926   0.00000  Uiso   1.00
C79    C     0.02871   0.67252   1.53450   0.00000  Uiso   1.00
O80    O     0.02960   0.65779   1.65225   0.00000  Uiso   1.00
C81    C     0.05088   0.64799   1.66749   0.00000  Uiso   1.00
C82    C     0.06021   0.65296   1.81559   0.00000  Uiso   1.00
O83    O     0.07073   0.67394   1.81369   0.00000  Uiso   1.00
C84    C     0.06844   0.68512   1.94577   0.00000  Uiso   1.00
C85    C     0.04663   0.69801   1.95388   0.00000  Uiso   1.00
O86    O     0.04777   0.71731   1.86757   0.00000  Uiso   1.00
C87    C     0.03367   0.73427   1.91954   0.00000  Uiso   1.00
C88    C     0.00900   0.72983   1.88923   0.00000  Uiso   1.00
Cl89   Cl   -0.09337   0.68438   1.47516   0.00000  Uiso   1.00
Cl90   Cl   -0.04633   0.85622   1.48250   0.00000  Uiso   1.00
H91    H     0.01860   0.55061   0.55137   0.00000  Uiso   1.00
H92    H     0.02645   0.52017   0.38942   0.00000  Uiso   1.00
H93    H    -0.04085   0.52253   0.23659   0.00000  Uiso   1.00
H94    H    -0.04894   0.55180   0.40306   0.00000  Uiso   1.00
H95    H    -0.04160   0.58920   0.43077   0.00000  Uiso   1.00
H96    H    -0.00055   0.56139   0.75691   0.00000  Uiso   1.00
H97    H    -0.06068   0.62082   0.45613   0.00000  Uiso   1.00
H98    H    -0.08204   0.61613   0.68435   0.00000  Uiso   1.00
H99    H    -0.08516   0.64294   0.60356   0.00000  Uiso   1.00
H100   H    -0.06799   0.63983   0.75772   0.00000  Uiso   1.00
H101   H    -0.02618   0.64469   0.45844   0.00000  Uiso   1.00
H102   H    -0.03583   0.65716   0.62188   0.00000  Uiso   1.00
H103   H    -0.05206   0.65930   0.46308   0.00000  Uiso   1.00
H104   H     0.00402   0.63903   0.82765   0.00000  Uiso   1.00
H105   H    -0.04547   0.67436   0.88341   0.00000  Uiso   1.00
H106   H    -0.04807   0.70478   1.05918   0.00000  Uiso   1.00
H107   H     0.01338   0.68349   1.24746   0.00000  Uiso   1.00
H108   H     0.01619   0.65368   1.07108   0.00000  Uiso   1.00
H109   H     0.01275   0.72572   1.21384   0.00000  Uiso   1.00
H110   H    -0.05645   0.68837   1.29690   0.00000  Uiso   1.00
H111   H    -0.08436   0.72143   1.65270   0.00000  Uiso   1.00
H112   H    -0.05301   0.74734   1.66274   0.00000  Uiso   1.00
H113   H     0.00658   0.77259   1.93018   0.00000  Uiso   1.00
H114   H    -0.02626   0.83740   1.72461   0.00000  Uiso   1.00
H115   H    -0.05034   0.81644   1.32104   0.00000  Uiso   1.00
H116   H    -0.03688   0.77876   1.36187   0.00000  Uiso   1.00
H117   H     0.02891   0.81554   1.89117   0.00000  Uiso   1.00
H118   H     0.03455   0.84372   2.07796   0.00000  Uiso   1.00
H119   H    -0.03549   0.84406   2.16362   0.00000  Uiso   1.00
H120   H    -0.04108   0.81575   1.97723   0.00000  Uiso   1.00
H121   H    -0.01065   0.86622   2.31702   0.00000  Uiso   1.00
H122   H     0.03047   0.90691   2.68305   0.00000  Uiso   1.00
H123   H     0.00827   0.94981   2.35040   0.00000  Uiso   1.00
H124   H    -0.01870   0.95286   2.56469   0.00000  Uiso   1.00
H125   H    -0.02641   0.98135   2.74067   0.00000  Uiso   1.00
H126   H     0.04042   0.97564   2.89975   0.00000  Uiso   1.00
H127   H     0.04771   0.94694   2.72494   0.00000  Uiso   1.00
H128   H    -0.00936   0.60901   1.01335   0.00000  Uiso   1.00
H129   H     0.02732   0.60902   0.88110   0.00000  Uiso   1.00
H130   H     0.02829   0.57941   0.89592   0.00000  Uiso   1.00
H131   H     0.02888   0.59627   1.05432   0.00000  Uiso   1.00
H132   H    -0.00570   0.57655   1.15709   0.00000  Uiso   1.00
H133   H    -0.00289   0.55901   1.00431   0.00000  Uiso   1.00
H134   H    -0.02905   0.57225   1.04107   0.00000  Uiso   1.00
H135   H     0.00499   0.93924   2.12057   0.00000  Uiso   1.00
H136   H     0.03549   0.85688   2.44114   0.00000  Uiso   1.00
H137   H    -0.00908   0.89197   2.05053   0.00000  Uiso   1.00
H138   H    -0.01962   0.91762   1.98677   0.00000  Uiso   1.00
H139   H    -0.02512   0.90938   2.16807   0.00000  Uiso   1.00
H140   H     0.02254   0.92117   1.91683   0.00000  Uiso   1.00
H141   H     0.03184   0.89856   2.02534   0.00000  Uiso   1.00
H142   H     0.04244   0.92607   2.05627   0.00000  Uiso   1.00
H143   H     0.06986   0.87635   2.52533   0.00000  Uiso   1.00
H144   H     0.06286   0.85231   2.62924   0.00000  Uiso   1.00
H145   H     0.05765   0.87946   2.69986   0.00000  Uiso   1.00
H146   H     0.02113   0.84235   2.66408   0.00000  Uiso   1.00
H147   H     0.00071   0.86095   2.59230   0.00000  Uiso   1.00
H148   H     0.01774   0.86958   2.73957   0.00000  Uiso   1.00
H149   H     0.05338   0.76151   1.40156   0.00000  Uiso   1.00
H150   H     0.04371   0.74108   1.28130   0.00000  Uiso   1.00
H151   H     0.03750   0.73670   1.60403   0.00000  Uiso   1.00
H152   H     0.06351   0.72943   1.52150   0.00000  Uiso   1.00
H153   H     0.02417   0.70165   1.66010   0.00000  Uiso   1.00
H154   H     0.05262   0.69415   1.63186   0.00000  Uiso   1.00
H155   H     0.03827   0.66667   1.44016   0.00000  Uiso   1.00
H156   H     0.01122   0.67382   1.49871   0.00000  Uiso   1.00
H157   H     0.06344   0.65328   1.58712   0.00000  Uiso   1.00
H158   H     0.04897   0.62979   1.65630   0.00000  Uiso   1.00
H159   H     0.07276   0.64019   1.84270   0.00000  Uiso   1.00
H160   H     0.04645   0.65152   1.89402   0.00000  Uiso   1.00
H161   H     0.08213   0.69730   1.95556   0.00000  Uiso   1.00
H162   H     0.07002   0.67364   2.03831   0.00000  Uiso   1.00
H163   H     0.04348   0.70175   2.06851   0.00000  Uiso   1.00
H164   H     0.03323   0.68710   1.91421   0.00000  Uiso   1.00
H165   H     0.03834   0.74993   1.86539   0.00000  Uiso   1.00
H166   H     0.03646   0.73749   2.03459   0.00000  Uiso   1.00
H167   H    -0.00172   0.73737   1.97232   0.00000  Uiso   1.00
H168   H     0.00544   0.71188   1.89649   0.00000  Uiso   1.00
C169   C     0.00000   0.00000  -0.05893   0.00000  Uiso   1.00
loop_
_geom_bond_atom_site_label_1
_geom_bond_atom_site_label_2
_geom_bond_distance
_geom_bond_site_symmetry_2
_ccdc_geom_bond_type
C1     C2      1.403   .     A
C1     C6      1.405   .     A
C1     C7      1.489   .     S
C2     C3      1.396   .     A
C2     H91     1.083   .     S
C3     C4      1.411   .     A
C3     H92     1.078   .     S
C4     C5      1.413   .     A
C4     C169    1.552   3     S
C5     C6      1.397   .     A
C5     H93     1.078   .     S
C6     H94     1.083   .     S
C7     C8      1.400   .     A
C7     C12     1.401   .     A
C8     C9      1.404   .     A
C8     H95     1.082   .     S
C9     C10     1.419   .     A
C9     C13     1.526   .     S
C10    C11     1.425   .     A
C10    N17     1.438   .     S
C11    C12     1.408   .     A
C11    C66     1.533   .     S
C12    H96     1.081   .     S
C13    C14     1.533   .     S
C13    C15     1.529   .     S
C13    H97     1.118   .     S
C14    H98     1.111   .     S
C14    H99     1.114   .     S
C14    H100    1.109   .     S
C15    H101    1.111   .     S
C15    H102    1.109   .     S
C15    H103    1.106   .     S
C16    N17     1.298   .     D
C16    C18     1.464   .     S
C16    H104    1.083   .     S
C18    C19     1.403   .     A
C18    C23     1.399   .     A
C19    C20     1.401   .     A
C19    H105    1.084   .     S
C20    C21     1.405   .     A
C20    H106    1.084   .     S
C21    C22     1.403   .     A
C21    C24     1.482   .     S
C22    C23     1.393   .     A
C22    H107    1.083   .     S
C23    H108    1.083   .     S
C24    C25     1.398   .     A
C24    C29     1.417   .     A
C25    C26     1.396   .     A
C25    H109    1.074   .     S
C26    C27     1.403   .     A
C26    O45     1.413   .     S
C27    C28     1.416   .     A
C27    C34     1.480   .     S
C28    C29     1.424   .     A
C28    C33     1.413   .     A
C29    C30     1.409   .     A
C30    C31     1.391   .     A
C30    H110    1.078   .     S
C31    C32     1.389   .     A
C31    Cl89    1.747   .     S
C32    C33     1.396   .     A
C32    H111    1.082   .     S
C33    H112    1.083   .     S
C34    C35     1.415   .     A
C34    C39     1.406   .     A
C35    C36     1.420   .     A
C35    C43     1.413   .     A
C36    C37     1.414   .     A
C36    C40     1.411   .     A
C37    C38     1.398   .     A
C37    C46     1.475   .     S
C38    C39     1.405   .     A
C38    H113    1.080   .     S
C39    O44     1.416   .     S
C40    C41     1.391   .     A
C40    H114    1.080   .     S
C41    C42     1.390   .     A
C41    Cl90    1.749   .     S
C42    C43     1.395   .     A
C42    H115    1.080   .     S
C43    H116    1.083   .     S
O44    C88     1.434   .     S
O45    C75     1.439   .     S
C46    C47     1.401   .     A
C46    C51     1.401   .     A
C47    C48     1.397   .     A
C47    H117    1.083   .     S
C48    C49     1.404   .     A
C48    H118    1.083   .     S
C49    C50     1.401   .     A
C49    C52     1.468   .     S
C50    C51     1.397   .     A
C50    H119    1.085   .     S
C51    H120    1.084   .     S
C52    N55     1.299   .     D
C52    H121    1.087   .     S
C53    C54     1.422   .     A
C53    C59     1.404   .     A
C53    C69     1.530   .     S
C54    N55     1.433   .     S
C54    C56     1.420   .     A
C56    C57     1.404   .     A
C56    C70     1.527   .     S
C57    C58     1.396   .     A
C57    H122    1.080   .     S
C58    C59     1.398   .     A
C58    C60     1.475   .     S
C59    H123    1.083   .     S
C60    C61     1.397   .     A
C60    C65     1.401   .     A
C61    C62     1.391   .     A
C61    H124    1.084   .     S
C62    C63     1.411   .     A
C62    H125    1.075   .     S
C63    C64     1.416   .     A
C63    C169    1.546   1_568 S
C64    C65     1.400   .     A
C64    H126    1.078   .     S
C65    H127    1.083   .     S
C66    C67     1.533   .     S
C66    C68     1.529   .     S
C66    H128    1.114   .     S
C67    H129    1.110   .     S
C67    H130    1.110   .     S
C67    H131    1.111   .     S
C68    H132    1.112   .     S
C68    H133    1.103   .     S
C68    H134    1.112   .     S
C69    C71     1.532   .     S
C69    C72     1.529   .     S
C69    H135    1.112   .     S
C70    C73     1.533   .     S
C70    C74     1.531   .     S
C70    H136    1.117   .     S
C71    H137    1.108   .     S
C71    H138    1.111   .     S
C71    H139    1.112   .     S
C72    H140    1.108   .     S
C72    H141    1.110   .     S
C72    H142    1.111   .     S
C73    H143    1.112   .     S
C73    H144    1.112   .     S
C73    H145    1.110   .     S
C74    H146    1.111   .     S
C74    H147    1.113   .     S
C74    H148    1.111   .     S
C75    C76     1.530   .     S
C75    H149    1.111   .     S
C75    H150    1.108   .     S
C76    O77     1.421   .     S
C76    H151    1.117   .     S
C76    H152    1.114   .     S
O77    C78     1.419   .     S
C78    C79     1.522   .     S
C78    H153    1.114   .     S
C78    H154    1.112   .     S
C79    O80     1.420   .     S
C79    H155    1.114   .     S
C79    H156    1.112   .     S
O80    C81     1.424   .     S
C81    C82     1.529   .     S
C81    H157    1.117   .     S
C81    H158    1.111   .     S
C82    O83     1.419   .     S
C82    H159    1.112   .     S
C82    H160    1.114   .     S
O83    C84     1.418   .     S
C84    C85     1.533   .     S
C84    H161    1.112   .     S
C84    H162    1.115   .     S
C85    O86     1.422   .     S
C85    H163    1.115   .     S
C85    H164    1.109   .     S
O86    C87     1.420   .     S
C87    C88     1.542   .     S
C87    H165    1.111   .     S
C87    H166    1.109   .     S
C88    H167    1.111   .     S
C88    H168    1.108   .     S
C169   C4      1.552   4_454 S
C169   C4      1.552   7_554 S
C169   C63     1.546   1_542 S
C169   C63     1.546   6_562 S
