# Supplementary material for: Construction of chiral crown ethers in robust covalent organic frameworks for electrochromatographic enantioseparation
Source: Natl Sci Rev. 2024 Jul 26;11(10):nwae256. doi: 10.1093/nsr/nwae256 (PMC11879391; doi:10.1093/nsr/nwae256)
Supplement: nwae256_Supplemental_Files [file nwae256_supplemental_files.zip › CCOF_31.cif]

data_CCOF\31
_audit_creation_date              2024-03-19
_audit_creation_method            'Materials Studio'
_symmetry_space_group_name_H-M    'I41'
_symmetry_Int_Tables_number       80
_symmetry_cell_setting            tetragonal
loop_
_symmetry_equiv_pos_as_xyz
  x,y,z
  -x+1/2,-y+1/2,z+1/2
  -y,x+1/2,z+1/4
  y+1/2,-x,z+3/4
  x+1/2,y+1/2,z+1/2
  -x,-y,z
  -y+1/2,x,z+3/4
  y,-x+1/2,z+1/4
_cell_length_a                    60.9056
_cell_length_b                    60.9056
_cell_length_c                    9.6507
_cell_angle_alpha                 90.0000
_cell_angle_beta                  90.0000
_cell_angle_gamma                 90.0000
loop_
_atom_site_label
_atom_site_type_symbol
_atom_site_fract_x
_atom_site_fract_y
_atom_site_fract_z
_atom_site_U_iso_or_equiv
_atom_site_adp_type
_atom_site_occupancy
C1     C    -0.01817   0.55665   0.48116   0.00000  Uiso   1.00
C2     C     0.00238   0.54630   0.48892   0.00000  Uiso   1.00
C3     C     0.00796   0.52984   0.39442   0.00000  Uiso   1.00
C4     C    -0.00697   0.52337   0.29168   0.00000  Uiso   1.00
C5     C    -0.02768   0.53341   0.28546   0.00000  Uiso   1.00
C6     C    -0.03317   0.55004   0.37903   0.00000  Uiso   1.00
C7     C    -0.02356   0.57493   0.57606   0.00000  Uiso   1.00
C8     C    -0.03082   0.59495   0.52245   0.00000  Uiso   1.00
C9     C    -0.03440   0.61314   0.60902   0.00000  Uiso   1.00
C10    C    -0.03015   0.61113   0.75329   0.00000  Uiso   1.00
C11    C    -0.02538   0.59009   0.81009   0.00000  Uiso   1.00
C12    C    -0.02144   0.57241   0.71942   0.00000  Uiso   1.00
C13    C    -0.04232   0.63439   0.54196   0.00000  Uiso   1.00
C14    C    -0.06369   0.64270   0.60723   0.00000  Uiso   1.00
C15    C    -0.02462   0.65215   0.54568   0.00000  Uiso   1.00
C16    C    -0.01369   0.63627   0.91473   0.00000  Uiso   1.00
N17    N    -0.03046   0.63040   0.83990   0.00000  Uiso   1.00
C18    C    -0.01469   0.65551   1.00730   0.00000  Uiso   1.00
C19    C    -0.03046   0.67211   0.98929   0.00000  Uiso   1.00
C20    C    -0.03124   0.68997   1.08061   0.00000  Uiso   1.00
C21    C    -0.01656   0.69121   1.19259   0.00000  Uiso   1.00
C22    C    -0.00039   0.67501   1.20741   0.00000  Uiso   1.00
C23    C     0.00044   0.65722   1.11629   0.00000  Uiso   1.00
C24    C    -0.01792   0.70931   1.29530   0.00000  Uiso   1.00
C25    C     0.00045   0.72292   1.31148   0.00000  Uiso   1.00
C26    C     0.00079   0.73989   1.40973   0.00000  Uiso   1.00
C27    C    -0.01766   0.74336   1.49412   0.00000  Uiso   1.00
C28    C    -0.03653   0.72999   1.47946   0.00000  Uiso   1.00
C29    C    -0.03670   0.71283   1.37928   0.00000  Uiso   1.00
C30    C    -0.05558   0.69949   1.36777   0.00000  Uiso   1.00
C31    C    -0.07399   0.70342   1.44931   0.00000  Uiso   1.00
C32    C    -0.07393   0.72027   1.54618   0.00000  Uiso   1.00
C33    C    -0.05535   0.73344   1.56240   0.00000  Uiso   1.00
C34    C    -0.01692   0.76151   1.59672   0.00000  Uiso   1.00
C35    C    -0.02533   0.78255   1.56382   0.00000  Uiso   1.00
C36    C    -0.02441   0.79963   1.66402   0.00000  Uiso   1.00
C37    C    -0.01507   0.79539   1.79545   0.00000  Uiso   1.00
C38    C    -0.00724   0.77436   1.82669   0.00000  Uiso   1.00
C39    C    -0.00796   0.75730   1.72859   0.00000  Uiso   1.00
C40    C    -0.03245   0.82063   1.62871   0.00000  Uiso   1.00
C41    C    -0.04095   0.82471   1.49724   0.00000  Uiso   1.00
C42    C    -0.04221   0.80793   1.40010   0.00000  Uiso   1.00
C43    C    -0.03447   0.78699   1.43224   0.00000  Uiso   1.00
O44    O     0.00033   0.73599   1.75535   0.00000  Uiso   1.00
O45    O     0.01839   0.75495   1.41821   0.00000  Uiso   1.00
C46    C    -0.01207   0.81280   1.90051   0.00000  Uiso   1.00
C47    C     0.00887   0.82162   1.92316   0.00000  Uiso   1.00
C48    C     0.01200   0.83792   2.02318   0.00000  Uiso   1.00
C49    C    -0.00576   0.84544   2.10301   0.00000  Uiso   1.00
C50    C    -0.02671   0.83653   2.08045   0.00000  Uiso   1.00
C51    C    -0.02987   0.82028   1.97966   0.00000  Uiso   1.00
C52    C    -0.00282   0.86283   2.20775   0.00000  Uiso   1.00
C53    C     0.01496   0.91455   2.25894   0.00000  Uiso   1.00
C54    C     0.01755   0.89256   2.30587   0.00000  Uiso   1.00
N55    N     0.01495   0.87467   2.21040   0.00000  Uiso   1.00
C56    C     0.02193   0.88833   2.44801   0.00000  Uiso   1.00
C57    C     0.02172   0.90589   2.54247   0.00000  Uiso   1.00
C58    C     0.01733   0.92728   2.49857   0.00000  Uiso   1.00
C59    C     0.01448   0.93156   2.35730   0.00000  Uiso   1.00
C60    C     0.01396   0.94489   2.60159   0.00000  Uiso   1.00
C61    C    -0.00552   0.95709   2.59847   0.00000  Uiso   1.00
C62    C    -0.00954   0.97301   2.69872   0.00000  Uiso   1.00
C63    C     0.00577   0.97702   2.80414   0.00000  Uiso   1.00
C64    C     0.02547   0.96511   2.80687   0.00000  Uiso   1.00
C65    C     0.02951   0.94907   2.70592   0.00000  Uiso   1.00
C66    C    -0.02639   0.58584   0.96607   0.00000  Uiso   1.00
C67    C    -0.00476   0.57659   1.02263   0.00000  Uiso   1.00
C68    C    -0.04535   0.57028   1.00095   0.00000  Uiso   1.00
C69    C     0.01264   0.92072   2.10585   0.00000  Uiso   1.00
C70    C     0.02666   0.86518   2.50088   0.00000  Uiso   1.00
C71    C    -0.00888   0.91258   2.04200   0.00000  Uiso   1.00
C72    C     0.03221   0.91274   2.01997   0.00000  Uiso   1.00
C73    C     0.04948   0.86367   2.56705   0.00000  Uiso   1.00
C74    C     0.00929   0.85781   2.60566   0.00000  Uiso   1.00
C75    C     0.04038   0.74653   1.40977   0.00000  Uiso   1.00
C76    C     0.04534   0.73066   1.52856   0.00000  Uiso   1.00
O77    O     0.03861   0.70921   1.49097   0.00000  Uiso   1.00
C78    C     0.04008   0.69530   1.60840   0.00000  Uiso   1.00
C79    C     0.02832   0.67386   1.57656   0.00000  Uiso   1.00
O80    O     0.02457   0.66132   1.69813   0.00000  Uiso   1.00
C81    C     0.04386   0.65026   1.74275   0.00000  Uiso   1.00
C82    C     0.05114   0.65918   1.88348   0.00000  Uiso   1.00
O83    O     0.06337   0.67869   1.86401   0.00000  Uiso   1.00
C84    C     0.06608   0.69024   1.99036   0.00000  Uiso   1.00
C85    C     0.04700   0.70606   2.01890   0.00000  Uiso   1.00
O86    O     0.04494   0.72143   1.90922   0.00000  Uiso   1.00
C87    C     0.02848   0.73723   1.93898   0.00000  Uiso   1.00
C88    C     0.00547   0.72938   1.89451   0.00000  Uiso   1.00
Cl89   Cl   -0.09721   0.68687   1.43074   0.00000  Uiso   1.00
Cl90   Cl   -0.04924   0.85124   1.45166   0.00000  Uiso   1.00
H91    H     0.01419   0.55123   0.56693   0.00000  Uiso   1.00
H92    H     0.02381   0.52195   0.40254   0.00000  Uiso   1.00
H93    H    -0.03972   0.52834   0.20942   0.00000  Uiso   1.00
H94    H    -0.04923   0.55763   0.37313   0.00000  Uiso   1.00
H95    H    -0.03297   0.59655   0.41145   0.00000  Uiso   1.00
H96    H    -0.01722   0.55643   0.76046   0.00000  Uiso   1.00
H97    H    -0.04602   0.63123   0.43022   0.00000  Uiso   1.00
H98    H    -0.07627   0.62948   0.60883   0.00000  Uiso   1.00
H99    H    -0.07049   0.65651   0.54579   0.00000  Uiso   1.00
H100   H    -0.06126   0.64865   0.71465   0.00000  Uiso   1.00
H101   H    -0.00923   0.64568   0.49933   0.00000  Uiso   1.00
H102   H    -0.02090   0.65761   0.65296   0.00000  Uiso   1.00
H103   H    -0.02984   0.66670   0.48511   0.00000  Uiso   1.00
H104   H     0.00122   0.62654   0.91332   0.00000  Uiso   1.00
H105   H    -0.04209   0.67118   0.90469   0.00000  Uiso   1.00
H106   H    -0.04351   0.70264   1.06566   0.00000  Uiso   1.00
H107   H     0.01142   0.67604   1.29076   0.00000  Uiso   1.00
H108   H     0.01272   0.64460   1.13196   0.00000  Uiso   1.00
H109   H     0.01446   0.72036   1.24550   0.00000  Uiso   1.00
H110   H    -0.05643   0.68581   1.29691   0.00000  Uiso   1.00
H111   H    -0.08843   0.72298   1.60868   0.00000  Uiso   1.00
H112   H    -0.05589   0.74632   1.63972   0.00000  Uiso   1.00
H113   H    -0.00029   0.77167   1.92814   0.00000  Uiso   1.00
H114   H    -0.03201   0.83415   1.70119   0.00000  Uiso   1.00
H115   H    -0.04914   0.81129   1.29926   0.00000  Uiso   1.00
H116   H    -0.03553   0.77446   1.35295   0.00000  Uiso   1.00
H117   H     0.02273   0.81591   1.86263   0.00000  Uiso   1.00
H118   H     0.02828   0.84465   2.03894   0.00000  Uiso   1.00
H119   H    -0.04064   0.84235   2.14026   0.00000  Uiso   1.00
H120   H    -0.04612   0.81353   1.96300   0.00000  Uiso   1.00
H121   H    -0.01631   0.86655   2.27760   0.00000  Uiso   1.00
H122   H     0.02406   0.90276   2.65183   0.00000  Uiso   1.00
H123   H     0.01150   0.94830   2.32449   0.00000  Uiso   1.00
H124   H    -0.01772   0.95408   2.51890   0.00000  Uiso   1.00
H125   H    -0.02447   0.98259   2.69240   0.00000  Uiso   1.00
H126   H     0.03774   0.96829   2.88554   0.00000  Uiso   1.00
H127   H     0.04477   0.93995   2.70840   0.00000  Uiso   1.00
H128   H    -0.02995   0.60140   1.02254   0.00000  Uiso   1.00
H129   H     0.00905   0.58783   0.99772   0.00000  Uiso   1.00
H130   H    -0.00101   0.56021   0.97837   0.00000  Uiso   1.00
H131   H    -0.00567   0.57483   1.13722   0.00000  Uiso   1.00
H132   H    -0.04702   0.56848   1.11483   0.00000  Uiso   1.00
H133   H    -0.04290   0.55381   0.95488   0.00000  Uiso   1.00
H134   H    -0.06108   0.57700   0.96049   0.00000  Uiso   1.00
H135   H     0.01238   0.93897   2.09665   0.00000  Uiso   1.00
H136   H     0.02637   0.85333   2.41261   0.00000  Uiso   1.00
H137   H    -0.00851   0.89464   2.02311   0.00000  Uiso   1.00
H138   H    -0.01166   0.92070   1.94032   0.00000  Uiso   1.00
H139   H    -0.02296   0.91647   2.11104   0.00000  Uiso   1.00
H140   H     0.03065   0.91847   1.91151   0.00000  Uiso   1.00
H141   H     0.03318   0.89455   2.01779   0.00000  Uiso   1.00
H142   H     0.04777   0.91927   2.06366   0.00000  Uiso   1.00
H143   H     0.06219   0.86920   2.49214   0.00000  Uiso   1.00
H144   H     0.05314   0.84640   2.59625   0.00000  Uiso   1.00
H145   H     0.05066   0.87399   2.66166   0.00000  Uiso   1.00
H146   H     0.01126   0.84006   2.62896   0.00000  Uiso   1.00
H147   H    -0.00742   0.86043   2.56216   0.00000  Uiso   1.00
H148   H     0.01049   0.86707   2.70444   0.00000  Uiso   1.00
H149   H     0.05177   0.76071   1.41848   0.00000  Uiso   1.00
H150   H     0.04388   0.73881   1.30822   0.00000  Uiso   1.00
H151   H     0.03657   0.73695   1.62224   0.00000  Uiso   1.00
H152   H     0.06332   0.73083   1.54947   0.00000  Uiso   1.00
H153   H     0.03201   0.70228   1.70232   0.00000  Uiso   1.00
H154   H     0.05753   0.69188   1.63355   0.00000  Uiso   1.00
H155   H     0.03703   0.66445   1.49435   0.00000  Uiso   1.00
H156   H     0.01213   0.67859   1.53315   0.00000  Uiso   1.00
H157   H     0.05801   0.65108   1.66944   0.00000  Uiso   1.00
H158   H     0.03976   0.63259   1.75497   0.00000  Uiso   1.00
H159   H     0.06160   0.64667   1.93549   0.00000  Uiso   1.00
H160   H     0.03613   0.66190   1.94631   0.00000  Uiso   1.00
H161   H     0.08121   0.70034   1.98162   0.00000  Uiso   1.00
H162   H     0.06854   0.67905   2.08052   0.00000  Uiso   1.00
H163   H     0.05075   0.71452   2.11822   0.00000  Uiso   1.00
H164   H     0.03171   0.69642   2.03243   0.00000  Uiso   1.00
H165   H     0.03259   0.75236   1.88025   0.00000  Uiso   1.00
H166   H     0.02832   0.74226   2.04998   0.00000  Uiso   1.00
H167   H    -0.00733   0.73507   1.96849   0.00000  Uiso   1.00
H168   H     0.00490   0.71117   1.89860   0.00000  Uiso   1.00
C169   Si    0.00000   0.00000  -0.07444   0.00000  Uiso   1.00
loop_
_geom_bond_atom_site_label_1
_geom_bond_atom_site_label_2
_geom_bond_distance
_geom_bond_site_symmetry_2
_ccdc_geom_bond_type
C1     C2      1.403   .     A
C1     C6      1.403   .     A
C1     C7      1.479   .     S
C2     C3      1.397   .     A
C2     H91     1.084   .     S
C3     C4      1.402   .     A
C3     H92     1.081   .     S
C4     C5      1.403   .     A
C4     C169    1.861   3     S
C5     C6      1.398   .     A
C5     H93     1.082   .     S
C6     H94     1.083   .     S
C7     C8      1.396   .     A
C7     C12     1.398   .     A
C8     C9      1.405   .     A
C8     H95     1.084   .     S
C9     C10     1.421   .     A
C9     C13     1.525   .     S
C10    C11     1.424   .     A
C10    N17     1.441   .     S
C11    C12     1.408   .     A
C11    C66     1.529   .     S
C12    H96     1.082   .     S
C13    C14     1.532   .     S
C13    C15     1.528   .     S
C13    H97     1.118   .     S
C14    H98     1.112   .     S
C14    H99     1.109   .     S
C14    H100    1.108   .     S
C15    H101    1.111   .     S
C15    H102    1.111   .     S
C15    H103    1.108   .     S
C16    N17     1.301   .     D
C16    C18     1.475   .     S
C16    H104    1.084   .     S
C18    C19     1.405   .     A
C18    C23     1.402   .     A
C19    C20     1.401   .     A
C19    H105    1.082   .     S
C20    C21     1.405   .     A
C20    H106    1.084   .     S
C21    C22     1.401   .     A
C21    C24     1.485   .     S
C22    C23     1.396   .     A
C22    H107    1.081   .     S
C23    H108    1.083   .     S
C24    C25     1.401   .     A
C24    C29     1.418   .     A
C25    C26     1.403   .     A
C25    H109    1.076   .     S
C26    C27     1.404   .     A
C26    O45     1.413   .     S
C27    C28     1.416   .     A
C27    C34     1.485   .     S
C28    C29     1.424   .     A
C28    C33     1.414   .     A
C29    C30     1.412   .     A
C30    C31     1.391   .     A
C30    H110    1.079   .     S
C31    C32     1.388   .     A
C31    Cl89    1.746   .     S
C32    C33     1.396   .     A
C32    H111    1.082   .     S
C33    H112    1.083   .     S
C34    C35     1.416   .     A
C34    C39     1.408   .     A
C35    C36     1.421   .     A
C35    C43     1.413   .     A
C36    C37     1.414   .     A
C36    C40     1.411   .     A
C37    C38     1.400   .     A
C37    C46     1.478   .     S
C38    C39     1.406   .     A
C38    H113    1.079   .     S
C39    O44     1.416   .     S
C40    C41     1.393   .     A
C40    H114    1.081   .     S
C41    C42     1.389   .     A
C41    Cl90    1.749   .     S
C42    C43     1.395   .     A
C42    H115    1.080   .     S
C43    H116    1.083   .     S
O44    C88     1.437   .     S
O45    C75     1.436   .     S
C46    C47     1.401   .     A
C46    C51     1.402   .     A
C47    C48     1.398   .     A
C47    H117    1.084   .     S
C48    C49     1.405   .     A
C48    H118    1.084   .     S
C49    C50     1.404   .     A
C49    C52     1.475   .     S
C50    C51     1.401   .     A
C50    H119    1.086   .     S
C51    H120    1.084   .     S
C52    N55     1.301   .     D
C52    H121    1.087   .     S
C53    C54     1.423   .     A
C53    C59     1.405   .     A
C53    C69     1.531   .     S
C54    N55     1.436   .     S
C54    C56     1.421   .     A
C56    C57     1.405   .     A
C56    C70     1.527   .     S
C57    C58     1.396   .     A
C57    H122    1.082   .     S
C58    C59     1.399   .     A
C58    C60     1.477   .     S
C59    H123    1.083   .     S
C60    C61     1.400   .     A
C60    C65     1.406   .     A
C61    C62     1.391   .     A
C61    H124    1.084   .     S
C62    C63     1.401   .     A
C62    H125    1.082   .     S
C63    C64     1.402   .     A
C63    C169    1.859   1_568 S
C64    C65     1.401   .     A
C64    H126    1.083   .     S
C65    H127    1.083   .     S
C66    C67     1.533   .     S
C66    C68     1.531   .     S
C66    H128    1.115   .     S
C67    H129    1.111   .     S
C67    H130    1.109   .     S
C67    H131    1.112   .     S
C68    H132    1.109   .     S
C68    H133    1.107   .     S
C68    H134    1.113   .     S
C69    C71     1.531   .     S
C69    C72     1.531   .     S
C69    H135    1.115   .     S
C70    C73     1.532   .     S
C70    C74     1.531   .     S
C70    H136    1.117   .     S
C71    H137    1.108   .     S
C71    H138    1.112   .     S
C71    H139    1.112   .     S
C72    H140    1.107   .     S
C72    H141    1.110   .     S
C72    H142    1.111   .     S
C73    H143    1.111   .     S
C73    H144    1.112   .     S
C73    H145    1.111   .     S
C74    H146    1.111   .     S
C74    H147    1.112   .     S
C74    H148    1.110   .     S
C75    C76     1.530   .     S
C75    H149    1.111   .     S
C75    H150    1.108   .     S
C76    O77     1.416   .     S
C76    H151    1.118   .     S
C76    H152    1.114   .     S
O77    C78     1.418   .     S
C78    C79     1.521   .     S
C78    H153    1.115   .     S
C78    H154    1.110   .     S
C79    O80     1.418   .     S
C79    H155    1.113   .     S
C79    H156    1.109   .     S
O80    C81     1.421   .     S
C81    C82     1.528   .     S
C81    H157    1.116   .     S
C81    H158    1.111   .     S
C82    O83     1.415   .     S
C82    H159    1.113   .     S
C82    H160    1.109   .     S
O83    C84     1.417   .     S
C84    C85     1.534   .     S
C84    H161    1.111   .     S
C84    H162    1.115   .     S
C85    O86     1.419   .     S
C85    H163    1.112   .     S
C85    H164    1.109   .     S
O86    C87     1.419   .     S
C87    C88     1.542   .     S
C87    H165    1.110   .     S
C87    H166    1.114   .     S
C88    H167    1.112   .     S
C88    H168    1.110   .     S
C169   C4      1.861   4_454 S
C169   C4      1.861   7_554 S
C169   C63     1.859   1_542 S
C169   C63     1.859   6_562 S
